# Supplementary material for: Do Circulating Redox Biomarkers Have Diagnostic Significance in Alcohol-Intoxicated People?
Source: Int J Mol Sci. 2022 Oct 5;23(19):11808. doi: 10.3390/ijms231911808 (PMC9569923; doi:10.3390/ijms231911808)
Supplement: Supplementary file 1 [file ijms-23-11808-s001.zip]

Archive with 1 entries (1 files):
- ijms-1907779-supplementary.xlsx
