# Supplementary material for: Do Circulating Redox Biomarkers Have Diagnostic Significance in Alcohol-Intoxicated People?
Source: Int J Mol Sci. 2022 Oct 5;23(19):11808. doi: 10.3390/ijms231911808 (PMC9569923; doi:10.3390/ijms231911808)
Supplement: Supplementary file 1 [file ijms-23-11808-s001.zip › ijms-1907779-supplementary.xlsx]

## Sheet: Table S1
	Blood					Urine					Vitreous humor					Cerebrospinal fluid
	Age	Gender	Brain injury	Chest injury	Alcohol level	Age	Gender	Brain injury	Chest injury	Alcohol level	Age	Gender	Brain injury	Chest injury	Alcohol level	Age	Gender	Brain injury	Chest injury	Alcohol level
CAT
Beta coefficient	0.158	-0.243	-0.605	-0.586	-0.172	-0.203	-0.193	-2.069	-1.593	-1.945	0.029	-0.073	0.299	-0.074	0.038	-0.185	-0.411	0.02	0.131	0.279
P value	0.464	0.274	0.514	0.467	0.842	0.154	0.182	0.003	0.009	0.008	0.837	0.616	0.616	0.881	0.95	0.171	0.004	0.975	0.815	0.673
R2	0.037					0.17					0.019					0.134
SOD
Beta coefficient	0.136	0.426	0.224	-0.372	-0.315	-0.054	0.066	-0.963	-0.845	-0.901	0.039	-0.108	-0.558	-0.456	-0.585	-0.046	-0.259	-0.424	-0.481	-0.44
P value	0.361	0.009	0.672	0.443	0.574	0.734	0.686	0.204	0.205	0.256	0.789	0.473	0.37	0.393	0.356	0.753	0.084	0.547	0.427	0.537
R2	0.249					-0.064					-0.073					-0.008
GPx
Beta coefficient	-0.139	0.029	0.699	0.951	0.759	0.076	0.006	-2.034	-1.766	-1.611	0.062	0.255	0.138	0.127	-0.072	-0.04	-0.196	-0.088	-0.09	-0.144
P value	0.549	0.901	0.491	0.289	0.414	0.549	0.962	0.001	0.001	0.013	0.662	0.085	0.818	0.805	0.907	0.789	0.198	0.903	0.884	0.844
R2	-0.051					0.327					-0.003					-0.059
GR
Beta coefficient	0.009	-0.154	0.567	0.684	1.116	0.063	-0.067	-0.393	-0.438	-0.349	0.005	0.05	0.383	0.356	0.17	-0.084	-0.27	-0.174	-0.112	-0.08
P value	0.958	0.422	0.428	0.271	0.123	0.695	0.684	0.605	0.512	0.661	0.97	0.737	0.532	0.499	0.784	0.563	0.074	0.806	0.854	0.911
R2	0.117					-0.086					-0.044					-0.025
GSH
Beta coefficient	0.014	-0.157	-0.058	0.326	0.496	-0.273	0.169	-0.816	-0.865	-0.966	0.091	0.152	0.011	0.087	-0.208	-0.184	-0.227	-0.762	-0.538	-0.785
P value	0.935	0.392	0.937	0.646	0.512	0.08	0.282	0.263	0.179	0.207	0.523	0.302	0.986	0.866	0.733	0.202	0.123	0.275	0.369	0.268
R2	0.092					0.013					-0.008					0.016
TAC
Beta coefficient	-0.024	-0.027	-0.797	-0.703	-0.709	0.075	0.016	-1.761	-1.557	-1.347	-0.077	0.049	0.246	0.29	0.062	0.354	0.187	0.465	0.346	0.615
P value	0.893	0.884	0.205	0.243	0.296	0.57	0.907	0.007	0.006	0.043	0.596	0.74	0.688	0.581	0.921	0.012	0.184	0.486	0.545	0.363
R2	-0.086					0.277					-0.045					0.099
FRAP
Beta coefficient	0.211	0.242	-0.574	-0.836	-0.854	0.249	-0.114	-0.689	-0.674	-0.236	0.081	0.27	0.33	0.052	-0.038	0.267	0.098	-0.089	-0.194	-0.013
P value	0.195	0.147	0.324	0.129	0.17	0.073	0.413	0.286	0.237	0.726	0.557	0.06	0.569	0.917	0.948	0.069	0.507	0.899	0.746	0.986
R2	0.086					0.222					-0.062					0
AOPP
Beta coefficient	0.083	0.097	0.841	0.916	0.811	0.059	-0.037	0.396	0.296	0.104	0.174	0.261	0.293	0.199	0.126	-0.06	-0.147	-0.09	-0.225	-0.169
P value	0.732	0.694	0.433	0.332	0.409	0.704	0.816	0.589	0.646	0.892	0.222	0.076	0.622	0.696	0.834	0.686	0.332	0.901	0.716	0.817
R2	-0.172					-0.013					0.015					-0.056
AGE
Beta coefficient	0.299	0.386	-0.251	-0.361	-0.37	0.022	0.128	-0.544	-0.742	-0.611	-0.023	0.058	0.406	0.362	0.153	0.168	0.177	0.495	0.359	0.397
P value	0.064	0.021	0.656	0.497	0.538	0.886	0.422	0.463	0.256	0.431	0.873	0.693	0.504	0.488	0.804	0.253	0.239	0.488	0.557	0.582
R2	0.130					-0.027					-0.028					-0.01
Kynurenine
Beta coefficient	0.161	0.401	-0.006	-0.181	-0.313	-0.067	0.127	-0.085	-0.313	-0.497	-0.036	0.036	0.549	0.485	0.334	0.221	0.21	0.413	0.245	0.249
P value	0.319	0.018	0.992	0.738	0.609	0.662	0.417	0.906	0.623	0.513	0.805	0.808	0.37	0.356	0.59	0.131	0.172	0.805	0.889	0.764
R2	0.094					0.014					-0.038					-0.006
N-formylkynurenine
Beta coefficient	0.149	0.405	0.041	-0.206	-0.316	-0.001	0.105	-0.373	-0.602	-0.57	-0.013	0.062	0.501	0.437	0.249	0.211	0.21	0.413	0.245	0.249
P value	0.352	0.016	0.942	0.701	0.602	0.992	0.513	0.616	0.36	0.466	0.927	0.674	0.41	0.402	0.686	0.147	0.156	0.554	0.682	0.725
R2	0.111					-0.044					-0.024					0.007
Tryptophan
Beta coefficient	0.243	0.375	0.069	-0.005	-0.044	0.044	0.019	-2.19	-1.923	-1.828	0.017	0.04	0.332	0.287	0.105	0.157	0.133	0.247	0.114	0.103
P value	0.139	0.028	0.905	0.992	0.943	0.732	0.885	0.001	0.001	0.006	0.905	0.787	0.588	0.585	0.866	0.291	0.379	0.731	0.853	0.888
R2	0.078					0.315					-0.045					-0.048
Dityrosine
Beta coefficient	0.301	0.325	-0.301	-0.216	-0.195	0.018	0.144	-0.919	-1.053	-0.914	-0.02	0.048	0.369	0.325	0.123	0.168	0.159	0.488	0.357	0.398
P value	0.066	0.052	0.6	0.688	0.749	0.909	0.358	0.207	0.102	0.23	0.89	0.744	0.545	0.534	0.843	0.255	0.291	0.495	0.561	0.583
R2	0.101					0.02					-0.035					-0.04
NO
Beta coefficient	0.014	-0.347	-0.083	0.181	0.536	0.248	0.127	0.426	0.288	0.208	0.306	0.121	0.356	0.131	0.195	0.064	0.171	-0.109	0.218	-0.163
P value	0.927	0.032	0.879	0.716	0.359	0.112	0.419	0.557	0.651	0.784	0.031	0.395	0.542	0.793	0.742	0.649	0.235	0.872	0.709	0.813
R2	0.191					0.013					0.05					0.055
Total protein
Beta coefficient	-0.256	0.164	-14.633	9.372	-1.561	-0.06	0.046	1.365	43466	0.998	-0.011	-0.049	-0.253	-0.297	-0.08	-0.15	-0.083	-0.498	-0.402	-0.456
P value	0.128	0.11	0.73	0.61	0.629	0.673	0.751	0.048	0.05	0.163	0.941	0.741	0.68	0.574	0.898	0.316	0.583	0.492	0.518	0.534
R2	0.037					0.143					-0.05					-0.067

## Sheet: Figure S1
							The standard curve for ethanol ranges from 0.2 to 4.0‰. The points on the curve (standards) are 0.2 ‰; 1‰; 2‰; 3‰; 4‰
							LOQ - 0,2 ‰
							LOD - 0,05 ‰
